# Supplementary material for: Effects of domestication on responses of chickens and red junglefowl to conspecific calls: A pilot study
Source: PLoS One. 2022 Dec 30;17(12):e0279553. doi: 10.1371/journal.pone.0279553 (PMC9803126; doi:10.1371/journal.pone.0279553)
Supplement: S1 Data — (XLSX) [file pone.0279553.s001.xlsx]

## Sheet: Glossary
Data from Ferreira et al. Effects of domestication on responses of chickens and red junglefowl to conspecific calls: a pilot study.
Vigilance_BeforeD1	Time spent in vigilance behavior (in seconds) before the playback on testing Day 1 (without taking into account the playback call type)
Vigilance_BeforeD2	Time spent in vigilance behavior (in seconds) before the playback on testing Day 2 (without taking into account the playback call type)
Vigilance_AfterD1	Time spent in vigilance behavior (in seconds) before the playback on testing Day 1 (without taking into account the playback call type)
Vigilance_AfterD2	Time spent in vigilance behavior (in seconds) before the playback on testing Day 2 (without taking into account the playback call type)
Vigilance_TotalAfterMean	Mean time spent in vigilance behavior (in seconds) before the playback on testing Days 1 and 2 (without taking into account the playback call type)
Vigilance_AfterAlarm	Time spent in vigilance behavior (in seconds) after the playbacks alarm calls
Vigilance_AfterContentmentCall	Time spent in vigilance behavior (in seconds) after the playbacks contentment calls

## Sheet: RJF vs. WL
Data from Ferreira et al. Effects of domestication on responses of chickens and red junglefowl to conspecific calls: a pilot study.
The variable scored was the time birds spent on vigilance behavior (i.e., birds lift up their head and scan the environment with little or no body movement. Birds could be in a standing or sitting position)
Pair	Breed/Line	LineNumber	Vigilance_BeforeD1	Vigilance_BeforeD2	Vigilance_AfterD1	Vigilance_AfterD2	Vigilance_TotalAfterMean	Vigilance_AfterAlarm	Vigilance_AfterContentmentCall
RJF1	RJF	1	0	0	60	33	46.5	60	33
RJF2	RJF	1	0	4	60	41	50.5	41	60
RJF3	RJF	1	5.5	0	11.5	16.5	14	11.5	16.5
RJF4	RJF	1	11.5	0	54.5	39	46.75	39	54.5
RJF5	RJF	1	0	5	9	10	9.5	9	10
RJF6	RJF	1	3	0	6	4	5	4	6
RJF7	RJF	1	4	0	5	4	4.5	5	4
RJF8	RJF	1	0	5.5	3.5	22	12.75	22	3.5
WL1	WL	2	9	11	60	60	60	60	60
WL2	WL	2	6.5	21	60	43	51.5	60	43
WL3	WL	2	11	14	60	55	57.5	55	60
WL5	WL	2	0	1.5	60	22.5	41.25	22.5	60
WL6	WL	2	5.5	0	13.5	15	14.25	13.5	15
WL8	WL	2	4	0	60	13	36.5	60	13
	BEFORE				AFTER
	Day 1		Day 2		Day 1		Day 2
	Alarm	Contentment	Alarm	Contentment	Alarm	Contentment	Alarm	Contentment
RJF1	0			0	60			33
RJF2		0	4			60	41
RJF3	5.5			0	11.5			16.5
RJF4		11.5	0			54.5	39
RJF5	0			5	9			10
RJF6		3	0			6	4
RJF7	4			0	5			4
RJF8		0	5.5			3.5	22
WL1		9	11			60	60
WL2	6.5			21	60			43
WL3		11	14			60	55
WL5		0	1.5			60	22.5
WL6	5.5			0	13.5			15
WL8	4			0	60			13

## Sheet: HF vs. LF
Data from Ferreira et al. Effects of domestication on responses of chickens and red junglefowl to conspecific calls: a pilot study.
The variable scored was the time birds spent on vigilance behavior (i.e., birds lift up their head and scan the environment with little or no body movement. Birds could be in a standing or sitting position)
Pair	Breed/Line	Vigilance_BeforeD1	Vigilance_BeforeD2	Vigilance_AfterD1	Vigilance_AfterD2	Vigilance_TotalAfterMean	Vigilance_AfterAlarm	Vigilance_AfterContentmentCall
H1	High	15	0	60	17	38.5	17	60
H2	High	2.5	6.5	31	54	42.5	31	54
H3	High	0	22.5	60	60	60	60	60
H4	High	0	8.5	53	13	33	53	13
H5	High	0	0	60	18.5	39.25	18.5	60
H6	High	7	8.5	57	49.5	53.25	57	49.5
L1	Low	6.5	0	33.5	10	21.75	33.5	10
L3	Low	9.5	0	60	14.5	37.25	60	14.5
L4	Low	3	0	60	15.5	37.75	15.5	60
L6	Low	12	14	58	26	42	58	26
L7	Low	0	15.5	47.5	19	33.25	19	47.5
L8	Low	14	2	60	6.5	33.25	60	6.5
	BEFORE				AFTER
	Day 1		Day 2		Day 1		Day 2
	Alarm	Contentment	Alarm	Contentment	Alarm	Contentment	Alarm	Contentment
L1	6.5			0	33.5			10
L3	9.5			0	60			14.5
L4		3	0			60	15.5
L6	12			14	58			26
L7		0	15.5			47.5	19
L8	14			2	60			6.5
H4	0			8.5	53			13
H5		0	0			60	18.5
H6	7			8.5	57			49.5
H1		15	0			60	17
H2	2.5			6.5	31			54
H3		0	22.5			60	60
